# Supplementary material for: Sage, Rosemary, and Bay Laurel Hydrodistillation By-Products as a Source of Bioactive Compounds
Source: Plants (Basel). 2023 Jun 21;12(13):2394. doi: 10.3390/plants12132394 (PMC10346681; doi:10.3390/plants12132394)
Supplement: Supplementary file 1 [file plants-12-02394-s001.zip]

Archive with 1 entries (1 files):
- plants-2449541-supplementary.pdf
